# Supplementary material for: Manual Loading Distribution During Carrying Behaviors: Implications for the Evolution of the Hominin Hand
Source: PLoS One. 2016 Oct 3;11(10):e0163801. doi: 10.1371/journal.pone.0163801 (PMC5047513; doi:10.1371/journal.pone.0163801)
Supplement: S2 File — (XLSX) [file pone.0163801.s003.xlsx]

## Sheet: Sheet1
Maximum Loading (N)
Participant	Round 1 D1	Round 1 D2	Round 1 D3	Round 1 D4	Round 1 D5	Round 2 D1	Round 2 D2	Round 2 D3	Round 2 D4	Round 2 D5	Round 3 D1	Round 3 D2	Round 3 D3	Round 3 D4	Round 3 D5	Flat 1 D1	Flat 1 D2	Flat 1 D3	Flat 1 D4	Flat 1 D5	Flat 2 D1	Flat 2 D2	Flat 2 D3	Flat 2 D4	Flat 2 D5	Flat 3 D1	Flat 3 D2	Flat 3 D3	Flat 3 D4	Flat 3 D5	Wood 1 600g D1	Wood 1 600g D2	Wood 1 600g D3	Wood 1 600g D4	Wood 1 600g D5	Wood 1 1.6 D1	Wood 1 1.6 D2	Wood 1 1.6 D3	Wood 1 1.6 D4	Wood 1 1.6 D5	Wood 1 2.6 D1	Wood 1 2.6 D2	Wood 1 2.6 D3	Wood 1 2.6 D4	Wood 1 2.6 D5	Wood 1 3.6 D1	Wood 1 3.6 D2	Wood 1 3.6 D3	Wood 1 3.6 D4
1	10.0349	12.6301	9.86187	16.4364	4.84443	21.6269	12.9761	19.3777	17.4745	13.6682	12.2841	11.765	26.8174	11.592	8.65076	9.51584	5.53649	11.592	11.073	4.15237	8.13172	11.9381	8.65076	8.65076	6.05553	9.16981	24.7412	20.9348	17.9936	11.246	7.09363	9.68885	8.65076	8.99679	4.4984	5.53649	9.68885	8.13172	8.47775	11.9381	10.7269	16.2634	11.246	12.1111	14.0142	9.51584	13.6682	8.47775	7.9587
2	14.1873	11.073	5.88252	6.40156	13.8412	25.0872	11.765	10.7269	14.1873	17.6476	7.78569	14.0142	17.9936	11.246	11.765	5.88252	4.15237	7.26664	3.63332	8.13172	2.94126	9.68885	5.7095	4.15237	4.67141	9.34282	11.9381	8.99679	4.67141	11.419	5.88252	8.82378	7.09363	3.28729	5.36347	2.76824	6.40156	10.5539	5.7095	6.22855	9.51584	20.7618	16.9555	10.9	21.2809	6.92061	26.2983	25.7793	8.82378
3	3.4603	2.76824	2.59523	1.21111	2.2492	6.92061	7.78569	9.86187	11.419	8.82378	6.05553	6.74759	14.1873	23.5301	10.9	6.05553	9.86187	11.592	7.43966	7.78569	7.61267	8.82378	13.4952	6.57458	5.88252	9.16981	20.9348	20.4158	12.4571	17.4745	2.59523	2.94126	3.63332	2.2492	8.82378	1.38412	6.57458	9.16981	2.42221	7.61267	2.42221	8.99679	3.28729	1.38412	7.09363	2.2492	11.419	5.19046	2.07618
4	1.90317	3.11427	1.38412	2.76824	2.76824	4.15237	3.97935	3.97935	3.97935	0.519046	2.07618	10.2079	4.32538	6.40156	1.03809	11.246	3.97935	15.9174	9.51584	8.82378	3.11427	14.7063	6.05553	3.4603	0.692061	2.42221	6.92061	2.42221	14.1873	1.90317	10.0349	6.05553	12.9761	5.19046	4.84443	2.07618	10.7269	10.3809	8.30473	3.4603	0.865076	8.30473	2.07618	3.63332	2.2492	1.90317	10.3809	12.4571	15.9174
5	4.84443	0.519046	4.32538	2.42221	6.57458	10.9	1.55714	8.30473	13.6682	9.16981	3.97935	2.76824	16.9555	5.53649	10.0349	3.80634	4.4984	7.61267	5.88252	1.38412	2.59523	10.2079	2.76824	0.692061	0.519046	3.80634	8.47775	2.76824	7.09363	10.3809	8.65076	1.90317	7.61267	3.4603	1.21111	0.865076	4.15237	4.84443	1.90317	1.21111	1.90317	3.97935	3.63332	1.73015	0.34603	1.03809	6.74759	6.22855	2.42221
6	4.32538	1.90317	1.21111	2.07618	0.692061	16.4364	3.28729	6.40156	24.5682	9.86187	8.47775	13.4952	23.3571	24.0491	14.7063	11.419	2.42221	6.57458	7.78569	2.2492	22.665	14.3603	14.8793	12.9761	10.7269	4.84443	8.99679	16.2634	11.765	13.3222	4.4984	3.63332	1.55714	3.63332	1.73015	6.57458	2.76824	8.30473	2.76824	4.32538	7.09363	5.19046	8.13172	4.67141	2.07618	4.67141	8.65076	6.74759	3.28729
7	3.80634	5.36347	3.97935	5.19046	1.38412	3.4603	3.11427	2.2492	2.76824	2.59523	7.43966	2.76824	5.01744	3.28729	2.2492	5.36347	10.9	3.97935	3.28729	1.73015	1.03809	1.55714	5.01744	1.55714	3.63332	0	2.2492	2.59523	2.59523	3.63332	3.97935	1.38412	8.13172	4.67141	6.57458	1.21111	3.97935	2.76824	1.55714	3.97935	0.519046	2.94126	5.53649	7.26664	3.4603	0.34603	1.73015	3.28729	2.76824
8	5.88252	4.15237	6.57458	11.592	4.15237	12.8031	4.32538	12.6301	35.2951	3.97935	6.40156	2.42221	7.61267	15.2253	4.67141	8.30473	4.67141	6.22855	16.9555	24.3951	12.1111	8.65076	24.5682	17.3015	3.4603	4.67141	12.4571	13.4952	17.4745	16.4364	3.80634	12.1111	7.43966	6.74759	5.88252	3.11427	13.8412	7.61267	11.9381	2.59523	1.38412	11.246	0.519046	10.7269	8.82378	2.94126	9.86187	7.26664	14.8793
9	3.11427	1.38412	1.03809	1.90317	0.173015	9.16981	5.01744	3.11427	5.36347	2.2492	5.19046	2.76824	7.26664	9.51584	10.7269	3.28729	9.86187	5.36347	1.55714	4.84443	6.22855	3.63332	9.51584	5.7095	3.97935	1.38412	8.47775	15.3984	4.15237	4.84443	8.30473	10.9	6.57458	2.59523	3.4603	4.67141	13.4952	4.4984	3.4603	3.80634	7.78569	10.7269	5.36347	5.88252	17.3015	1.38412	8.13172	3.11427	4.15237
10	1.73015	2.94126	1.03809	2.94126	0.865076	3.97935	7.09363	2.2492	5.01744	3.80634	7.43966	6.57458	6.92061	17.9936	10.5539	5.36347	2.42221	17.9936	30.9697	1.03809	0.692061	7.26664	9.86187	2.07618	4.4984	9.51584	7.26664	6.92061	3.80634	3.11427	2.59523	3.28729	8.47775	0	2.59523	1.03809	3.80634	1.38412	0.34603	1.21111	1.38412	6.40156	0.865076	0.34603	4.15237	0.173015	7.09363	2.42221	0
11	0.692061	2.07618	4.32538	0.865076	1.03809	1.03809	8.13172	7.09363	0.692061	0.173015	0.865076	19.2047	40.4856	6.74759	1.38412	6.92061	4.32538	9.34282	6.74759	3.80634	1.55714	3.63332	2.42221	0.519046	0	3.63332	24.3951	20.0698	2.76824	2.76824	14.3603	12.8031	26.9904	10.2079	10.9	0.692061	2.94126	5.36347	0.865076	4.32538	1.21111	5.7095	3.4603	1.55714	4.15237	0.865076	3.28729	3.63332	1.55714
12	3.97935	4.32538	1.90317	4.67141	5.53649	9.68885	3.4603	2.76824	7.26664	11.419	16.2634	2.2492	14.5333	10.0349	11.9381	6.05553	0.692061	4.4984	0.865076	3.80634	10.0349	9.34282	16.4364	4.15237	5.19046	1.90317	10.0349	10.3809	5.53649	7.09363	3.63332	1.38412	2.94126	1.90317	2.42221	1.21111	2.2492	1.03809	0.173015	0.519046	1.38412	1.90317	0.865076	0.519046	1.03809	1.21111	1.90317	0.865076	0.519046
13	2.76824	1.55714	1.55714	5.53649	0	12.8031	3.4603	7.61267	14.8793	1.90317	5.36347	8.65076	15.7444	28.3745	5.19046	2.76824	4.4984	2.76824	2.2492	1.03809	3.28729	6.22855	9.68885	4.84443	0.692061	1.90317	9.86187	5.19046	5.53649	2.94126	5.7095	3.4603	4.32538	7.9587	6.22855	0.692061	5.53649	1.21111	0.173015	1.03809	2.59523	11.9381	4.4984	0.173015	2.07618	1.03809	3.80634	6.05553	5.01744
14	3.4603	0.865076	3.63332	2.59523	0	8.99679	1.21111	7.26664	8.82378	1.90317	2.2492	13.3222	10.9	6.40156	3.28729	1.21111	2.42221	4.67141	2.42221	0	7.43966	1.21111	1.38412	0.519046	1.90317	0.865076	9.51584	16.2634	17.9936	12.2841	4.15237	2.2492	1.90317	0.692061	1.21111	2.42221	0.865076	1.21111	1.03809	0	0.34603	0.519046	1.03809	1.38412	0.173015	0.34603	0.519046	3.28729	0.519046
15	6.22855	0.34603	1.03809	2.42221	0.692061	11.246	1.03809	7.09363	24.9142	2.07618	6.92061	1.03809	6.74759	5.88252	4.32538	2.76824	2.07618	11.419	15.3984	3.97935	19.8968	5.53649	8.47775	4.84443	3.28729	0.519046	12.6301	25.4332	25.4332	20.0698	5.53649	1.03809	15.7444	13.8412	0.692061	5.36347	1.03809	1.55714	1.90317	3.11427	1.21111	1.03809	1.21111	1.38412	2.59523	1.21111	2.42221	1.21111	1.90317
16	2.2492	1.03809	2.07618	3.80634	5.36347	8.30473	1.21111	3.63332	8.13172	22.319	2.76824	2.59523	3.80634	5.88252	24.2221	8.47775	0.34603	0.34603	2.76824	7.78569	5.36347	3.11427	4.4984	7.61267	7.78569	2.42221	12.4571	18.3396	30.1047	21.2809	5.88252	3.97935	4.4984	3.11427	3.80634	3.4603	8.82378	2.2492	1.90317	1.90317	1.90317	4.32538	3.28729	3.80634	12.4571	0.865076	5.01744	0.865076	2.94126
17	1.21111	2.2492	1.21111	2.2492	2.2492	8.30473	3.63332	5.01744	6.92061	9.34282	14.7063	1.55714	2.42221	5.36347	10.7269	4.15237	3.28729	1.73015	3.80634	11.246	4.32538	7.9587	8.47775	3.63332	5.88252	1.73015	8.30473	12.8031	5.53649	9.68885	2.42221	4.67141	1.55714	1.03809	2.07618	1.73015	10.7269	2.94126	2.07618	1.21111	1.21111	4.84443	5.01744	3.4603	3.11427	2.07618	5.01744	2.94126	2.76824
18	1.21111	0.519046	1.55714	3.11427	8.47775	4.15237	1.38412	7.61267	6.05553	14.8793	22.665	1.21111	7.61267	7.9587	10.2079	3.11427	0.34603	2.07618	3.80634	3.63332	1.55714	3.97935	8.47775	2.76824	3.80634	12.9761	10.2079	5.19046	5.01744	2.42221	2.2492	1.38412	0.34603	1.90317	6.40156	1.38412	3.28729	2.2492	3.28729	5.01744	1.73015	4.32538	3.4603	4.84443	7.26664	3.11427	2.07618	0.692061	2.94126
19	7.09363	1.73015	1.90317	3.11427	0.173015	24.2221	8.65076	9.51584	10.5539	2.42221	20.4158	3.4603	15.3984	7.26664	4.4984	10.9	2.2492	8.13172	2.94126	1.73015	12.4571	24.9142	8.99679	2.42221	0.34603	2.94126	10.0349	31.4888	22.146	14.0142	1.21111	0.865076	1.73015	1.03809	1.38412	1.55714	2.2492	2.94126	2.76824	3.4603	1.03809	3.28729	8.99679	9.16981	2.94126	9.68885	1.55714	17.1285	8.99679
20	1.90317	1.38412	2.76824	3.97935	1.55714	6.92061	1.03809	0.692061	2.2492	2.76824	2.59523	0.692061	1.73015	5.53649	6.05553	3.80634	0.34603	4.67141	5.88252	1.90317	2.59523	2.59523	4.32538	1.55714	0.34603	1.21111	7.43966	14.0142	10.5539	5.36347	1.55714	1.90317	5.53649	5.53649	1.38412	2.94126	0.865076	5.53649	6.22855	3.97935	1.03809	1.55714	4.67141	3.63332	2.94126	1.21111	4.32538	8.30473	3.63332
21	3.63332	0.865076	1.21111	1.90317	1.38412	1.55714	0.865076	1.03809	0.692061	2.07618	2.2492	6.92061	30.7967	5.7095	2.94126	1.90317	0.692061	4.67141	0.692061	1.90317	2.2492	5.01744	1.73015	1.55714	3.4603	2.42221	12.2841	49.4824	4.15237	3.80634	2.59523	3.28729	1.55714	2.94126	3.97935	2.94126	7.09363	14.7063	6.92061	9.86187	0.692061	2.42221	1.03809	0.692061	3.4603	1.21111	3.97935	2.94126	2.59523
22	4.32538	3.4603	2.59523	7.26664	6.05553	6.05553	2.94126	7.43966	2.59523	2.94126	6.40156	3.11427	8.65076	3.11427	9.16981	2.07618	0.865076	2.07618	1.21111	2.42221	0.34603	1.55714	10.3809	3.11427	3.97935	1.73015	3.11427	9.68885	2.59523	3.80634	3.28729	0.34603	2.07618	3.97935	1.73015	2.07618	2.07618	3.11427	3.4603	5.19046	1.21111	1.90317	3.80634	4.32538	6.22855	0.519046	4.15237	2.2492	2.42221
23	3.11427	0.106429	1.03809	1.03809	8.30473	19.8968	4.84443	3.97935	11.9381	6.22855	16.9555	0.173015	9.86187	10.7269	8.82378	1.38412	0.692061	7.26664	10.0349	9.34282	7.78569	11.246	14.0142	3.11427	2.59523	3.28729	0.865076	9.16981	14.1873	22.319	5.19046	0.519046	3.28729	2.76824	1.03809	4.84443	2.94126	1.55714	0.692061	0.865076	6.40156	2.59523	2.59523	0.34603	2.07618	2.42221	3.11427	5.53649	0.173015
24	3.63332	0.692061	0.519046	0.173015	0	3.80634	4.67141	1.03809	1.73015	0.519046	2.59523	4.32538	0.519046	2.07618	1.21111	3.80634	0.34603	2.42221	1.90317	0.34603	1.55714	7.26664	2.59523	0.692061	0.34603	3.4603	15.5714	6.74759	3.63332	2.59523	2.2492	3.4603	1.90317	2.2492	4.67141	2.07618	12.2841	0.865076	2.42221	2.07618	2.07618	3.11427	0.865076	3.28729	6.40156	1.90317	2.07618	0.34603	1.03809
25	5.19046	1.03809	1.73015	2.76824	3.11427	12.4571	2.94126	7.43966	8.13172	10.7269	7.78569	5.36347	8.30473	18.1666	14.5333	6.57458	2.2492	2.94126	5.36347	4.84443	4.84443	4.84443	5.53649	5.7095	3.63332	3.11427	8.30473	10.3809	10.0349	10.9	2.94126	1.55714	3.63332	5.36347	3.97935	0.692061	1.55714	1.90317	1.90317	2.94126	2.42221	2.76824	6.92061	8.47775	8.82378	0.865076	9.16981	8.30473	5.7095
26	0.865076	1.90317	0.519046	0.519046	0.519046	0.865076	1.55714	0.519046	1.38412	0.34603	1.90317	1.21111	3.4603	7.43966	1.38412	1.90317	2.07618	5.36347	2.2492	0.34603	2.2492	2.59523	2.76824	0.865076	0.865076	3.11427	1.38412	2.42221	0.865076	1.90317	1.38412	2.76824	1.55714	2.07618	0.692061	8.99679	3.63332	3.63332	1.90317	1.90317	6.40156	1.90317	2.2492	1.90317	1.73015	8.99679	10.5539	6.74759	1.38412
27	3.28729	0.34603	0.34603	3.11427	0.173015	3.80634	1.55714	3.4603	7.78569	4.4984	5.01744	1.38412	7.09363	5.19046	12.4571	1.03809	1.03809	1.73015	1.73015	3.11427	1.03809	7.26664	3.63332	2.2492	3.80634	1.03809	6.92061	11.246	4.32538	5.7095	2.76824	1.90317	3.28729	1.38412	1.90317	0.692061	3.63332	1.73015	2.42221	3.80634	0.865076	1.21111	4.32538	1.55714	7.26664	1.38412	1.73015	2.42221	2.94126
28	2.59523	2.2492	1.21111	2.94126	0.519046	7.09363	3.80634	2.2492	1.90317	7.09363	5.53649	5.36347	2.07618	2.42221	4.32538	1.90317	1.21111	2.2492	1.21111	1.90317	4.4984	2.2492	3.80634	4.67141	1.21111	5.01744	7.9587	5.19046	5.53649	4.32538	1.03809	2.07618	1.90317	2.2492	3.80634	0.865076	2.94126	2.76824	2.94126	1.55714	1.03809	3.63332	2.59523	3.11427	2.42221	2.07618	6.05553	7.09363	7.61267
29	0.692061	0.173015	0.173015	0.692061	1.21111	3.4603	0.173015	1.21111	1.55714	2.07618	5.01744	6.92061	4.67141	2.59523	6.57458	3.4603	1.38412	2.42221	1.38412	1.73015	4.67141	0.692061	2.76824	1.90317	2.94126	1.21111	0.692061	7.78569	2.59523	2.59523	0.34603	0.692061	2.59523	0.865076	2.2492	2.07618	1.21111	2.07618	1.73015	0.173015	0.173015	0.34603	0.519046	0.519046	0.173015	0.173015	0.173015	0.34603	1.73015
30	1.21111	1.38412	0.519046	1.55714	1.90317	1.55714	3.80634	4.67141	13.6682	0.34603	0.519046	4.15237	14.0142	11.419	11.419	0.173015	9.51584	12.2841	2.59523	0	1.21111	4.4984	1.21111	2.42221	1.38412	1.38412	17.9936	6.57458	11.592	2.76824	1.38412	0.519046	3.97935	7.43966	0.692061	0	3.97935	2.2492	2.76824	0.34603	2.50872	1.03809	0.865076	2.07618	0.865076	2.2838	1.03809	1.21111	6.92061
31	1.90317	0.692061	1.21111	1.73015	2.07618	6.40156	3.11427	5.19046	6.05553	3.4603	7.43966	3.11427	7.78569	13.3222	10.7269	2.42221	1.21111	3.97935	11.419	3.63332	7.43966	3.28729	13.1492	4.15237	2.07618	2.07618	8.47775	10.0349	18.6856	9.16981	4.84443	0.519046	11.419	1.73015	1.03809	0.519046	1.03809	9.68885	2.42221	4.15237	0.519046	1.03809	3.63332	2.59523	6.40156	0.34603	4.15237	11.765	5.53649
32	1.73015	2.07618	0.173015	2.07618	3.11427	5.36347	3.63332	1.55714	2.42221	5.88252	7.09363	7.09363	8.82378	16.9555	7.9587	2.94126	1.21111	1.21111	1.90317	3.80634	6.57458	14.3603	9.68885	6.74759	11.246	3.80634	3.11427	1.38412	1.21111	3.28729	2.2492	2.42221	1.73015	6.40156	4.4984	1.73015	3.4603	0.865076	5.7095	2.94126	1.38412	2.07618	0.692061	4.32538	7.43966	0.692061	5.01744	2.59523	5.36347
Mean	3.63332	2.40391	2.22216	3.47112	2.84394	8.82918	4.00098	5.53108	8.87784	5.8663	7.20176	5.52027	11.1216	9.90512	8.08306	4.68763	3.16834	6.01228	5.83386	4.27672	5.6284	7.00712	7.65592	4.16318	3.46571	3.62791	9.81321	12.4841	9.56991	8.2777	4.20103	3.57925	5.52027	3.98476	3.49275	2.44384	4.99582	4.34701	3.20619	3.33595	2.59253	4.94715	3.88203	3.80634	5.40132	2.36382	5.7852	5.5473	4.26591
S.D	2.80773	2.79684	2.11448	3.27801	3.16164	6.5817	3.07614	4.09181	8.0034	5.53498	5.56116	4.67097	9.0084	6.72243	5.04043	3.12738	3.02986	4.3761	6.24531	4.69548	5.24578	5.18506	5.26508	3.62252	2.80273	3.11442	6.00071	9.8539	7.59558	6.19561	2.99163	3.49237	5.38662	3.11907	2.49504	2.02759	3.85693	3.58658	2.70294	2.70088	2.79502	4.78201	3.5422	3.34047	5.01287	2.67547	5.14072	5.37129	3.83329
[truncated: 192 more columns]
